# Supplementary material for: Study on Bulk-Surface Transport Separation and Dielectric Polarization of Topological Insulator Bi1.2Sb0.8Te0.4Se2.6
Source: Molecules. 2024 Feb 15;29(4):859. doi: 10.3390/molecules29040859 (PMC10893539; doi:10.3390/molecules29040859)
Supplement: Supplementary file 1 [file molecules-29-00859-s001.zip]

Archive with 1 entries (1 files):
- molecules-2844580-supplementary.pdf
